# Supplementary material for: Airway and Oral microbiome profiling of SARS-CoV-2 infected asthma and non-asthma cases revealing alterations–A pulmonary microbial investigation
Source: PLoS One. 2023 Aug 17;18(8):e0289891. doi: 10.1371/journal.pone.0289891 (PMC10434894; doi:10.1371/journal.pone.0289891)
Supplement: S1 Table — (XLSX) [file pone.0289891.s001.xlsx]

## Sheet: Sheet1
Species Name	Taxon ID
Capnocytophaga ochracea	1018
Solobacterium moorei	102148
Bacillus fumarioli	105229
Streptococcus sobrinus	1310
Streptococcus agalactiae	1311
Streptococcus anginosus	1328
Olsenella uli	133926
Lancefieldella rimae	1383
Olsenella profusa	138595
Lactobacillus reuteri	1598
Lactobacillus salivarius	1624
Lactobacillus vaginalis	1633
Shuttleworthia satelles	177972
Cardiobacterium valvarum	194702
Campylobacter rectus	203
Rothia dentocariosa	2047
Bifidobacterium longum	216816
Neisseria bacilliformis	267212
Porphyromonas endodontalis	28124
Prevotella intermedia	28131
Prevotella melaninogenica	28132
Veillonella parvula	29466
Prevotella nanceiensis	425941
Rothia mucilaginosa	43675
Neisseria elongata	495
Treponema socranskii	53419
Prevotella pallens	60133
Prevotella pallens	61592
Streptococcus infantis	68892
Haemophilus parainfluenzae	729
Aggregatibacter segnis	739
Lachnoanaerobaculum orale	979627

## Sheet: Sheet2
Kingdom	Phylum	Class	Order	Family	Genus	Species	Taxon ID
Bacteria	Bacteroidota	Flavobacteria	Flavobacteriales	Flavobacteriaceae	Capnocytophaga	Capnocytophaga ochracea	1018
Bacteria	Bacillota	Erysipelotrichi	Erysipelotrichichales	Erysipelotrichichidae	Solobacterium	Solobacterium moorei	102148
Bacteria	Bacillota	Bacilli	Bacillales	Bacillalaceae	Bacillus	Bacillus fumarioli	105229
Bacteria	Bacillota	Bacilli	Lactobacillales	Streptococcaceae	Streptococcus	Streptococcus sobrinus	1310
Bacteria	Bacillota	Bacilli	Lactobacillales	Streptococcaceae	Streptococcus	Streptococcus agalactiae	1311
Bacteria	Bacillota	Bacilli	Lactobacillales	Streptococcaceae	Streptococcus	Streptococcus anginosus	1328
Bacteria	Actinomycetota	Coriobacteriia	Coriobacteriales	Atopobiaceae	Olsenella	Olsenella uli	133926
Bacteria	Actinobacteria	Coriobacteriia	Coriobacteriales	Atopobiaceae	Lancefieldella	Lancefieldella rimae	1383
Bacteria	Actinomycetota	Coriobacteriia	Coriobacteriales	Atopobiaceae	Olsenella	Olsenella profusa	138595
Bacteria	Bacillota	Bacilli	Lactobacillales	Lactobacillaceae	Lactobacillus	Lactobacillus reuteri	1598
Bacteria	Bacillota	Bacilli	Lactobacillales	Lactobacillaceae	Lactobacillus	Lactobacillus salivarius	1624
Bacteria	Bacillota	Bacilli	Lactobacillales	Lactobacillaceae	Lactobacillus	Lactobacillus vaginalis	1633
Bacteria	Bacillota	Clostridia	Eubacteriales	Lachnospiraceae	Shuttleworthia	Shuttleworthia satelles	177972
Bacteria	Pseudomonadota	Gammaproteobacteria	Cardiobacteriales	Cardiobacteriaceae	Cardiobacterium	Cardiobacterium valvarum	194702
Bacteria	Pseudomonadota	Epsilonproteobacteria	Campylobacteriales	Campylobactereaceae	Campylobacter	Campylobacter rectus	203
Bacteria	Actinomycetota	Actinomycetes	Micrococcales	Micrococcaceae	Rothia	Rothia dentocariosa	2047
Bacteria	Actinomycetota	Actinomycetes	Bifidobacteriales	Bifidobacteriaceae	Bifidobacterium	Bifidobacterium longum	216816
Bacteria	Pseudomonadota	Betaproteobacteria	Neisseriales	Neisseriaceae	Neisseria	Neisseria bacilliformis	267212
Bacteria	Bacteroidota	Bacteroidia	Bacteroidales	Porphyromonadaceae	Porphyromonas	Porphyromonas endodontalis	28124
Bacteria	Bacteroidota	Bacteroidia	Bacteroidales	Prevotellaceae	Prevotella	Prevotella intermedia	28131
Bacteria	Bacteroidota	Bacteroidia	Bacteroidales	Prevotellaceae	Prevotella	Prevotella melaninogenica	28132
Bacteria	Bacillota	Negativicutes	Veillonellales	Veillonellaceae	Veillonella	Veillonella parvula	29466
Bacteria	Bacillota	Bacteroidia	Bacteroidales	Prevotellaceae	Prevotella	Prevotella nanceiensis	425941
Bacteria	Actinomycetota	Actinomycetes	Micrococcales	Micrococcaceae	Rothia	Rothia mucilaginosa	43675
Bacteria	Pseudomonadota	Betaproteobacteria	Neisseriales	Neisseriaceae	Neisseria	Neisseria elongata	495
Bacteria	Spirochaetota	Spirochaetia	Spirochaetales	Treponemataceae	Treponema	Treponema socranskii	53419
Bacteria	Bacteroidota	Bacteroidia	Bacteroidales	Prevotellaeae	Prevotella	Prevotella pallens	60133
Bacteria	Bacteroidota	Bacteroidia	Bacteroidales	Prevotellaeae	Prevotella	Prevotella pallens	61592
Bacteria	Bacillota	Bacilli	Lactobacillales	Streptococcaceae	Streptococcus	Streptococcus infantis	68892
Bacteria	Pseudomonadota	Gammaproteobacteria	Pasteurellales	Pasteurellaceae	Haemophilus	Haemophilus parainfluenzae	729
Bacteria	Pseudomonadota	Gammaproteobacteria	Pasteurellales	Pasteurellaceae	Aggregatibacter	Aggregatibacter segnis	739
Bacteria	Bacillota	Clostridia	Eubacteriales	Lachnospiraceae	Lachnoanaerobaculum	Lachnoanaerobaculum orale	979627
